# Supplementary material for: Comparison of Machine Learning Algorithms in the Prediction of Hospitalized Patients with Schizophrenia
Source: Sensors (Basel). 2022 Mar 25;22(7):2517. doi: 10.3390/s22072517 (PMC9003328; doi:10.3390/s22072517)
Supplement: Supplementary file 1 [file sensors-22-02517-s001.zip]

Archive with 1 entries (1 files):
- sensors-1641683-supplementary.pdf
